# Supplementary material for: Downregulation of DROSHA: Could It Affect miRNA Biogenesis in Endometriotic Menstrual Blood Mesenchymal Stem Cells?
Source: Int J Mol Sci. 2023 Mar 22;24(6):5963. doi: 10.3390/ijms24065963 (PMC10057010; doi:10.3390/ijms24065963)
Supplement: Supplementary file 1 [file ijms-24-05963-s001.zip]

Archive with 1 entries (1 files):
- ijms-2205243-supplementary.pdf
